# Supplementary material for: Speciation in the Peninsular Indian Flying Lizard (Draco dussumieri) Follows Climatic Transition and Not Physical Barriers
Source: Mol Ecol. 2025 May 20;34(12):e17800. doi: 10.1111/mec.17800 (PMC12143371; doi:10.1111/mec.17800)
Supplement: Supplementary file 9 — File S1. [file MEC-34-e17800-s003.csv]

Locality number	Latitude	Longitude	No. Samples	MtDNA seq	RAD seq
1	8.5375	77.4522	1	1	1
2	8.6197	77.0956	2	2	1
3	8.6233	77.1353	3	3	2
4	8.698	77.3561	2	2	2
5	8.9225	77.2665	1	1	0
6	9.513	77.4518	1	1	1
7	9.5685	77.4021	1	1	1
8	9.7387	77.6541	1	1	0
9	10.1256	76.6964	3	3	3
10	10.4702	76.8419	2	2	1
11	11.3617	76.9277	2	2	2
12	11.5152	76.0393	2	2	1
13	11.5797	76.0703	1	1	1
14	11.5869	76.1014	2	2	1
15	11.8972	77.1066	1	1	1
16	11.8976	77.1274	1	1	1
17	12.1595	75.7387	1	1	1
18	12.3064	75.7323	1	1	1
19	12.493	75.7999	1	1	1
20	12.5828	78.8692	1	1	1
21	12.839	75.683	1	1	0
22	12.9764	75.6578	3	3	3
23	13.1426	75.4344	1	1	1
24	13.1528	75.4251	2	0	1
25	13.5656	75.1134	1	1	1
26	13.5753	75.1067	2	2	1
27	13.8129	79.2125	1	1	1
28	14.2314	74.8405	2	0	2
29	14.2525	74.8017	2	2	2
30	14.6283	74.7711	2	2	1
31	14.7339	74.7582	1	0	1
32	14.7539	74.6997	2	2	0
33	14.8483	74.7503	1	0	1
34	15.2617	74.5397	2	2	1
35	15.4108	74.2003	4	4	3
36	15.7972	74.0989	3	3	2
		Totals:	60	54	44
